# Supplementary material for: Different but overlapping populations of Strongyloides stercoralis in dogs and humans—Dogs as a possible source for zoonotic strongyloidiasis
Source: PLoS Negl Trop Dis. 2017 Aug 9;11(8):e0005752. doi: 10.1371/journal.pntd.0005752 (PMC5565190; doi:10.1371/journal.pntd.0005752)
Supplement: S1 Table — Sheet 1: worms collected 2016 from humans. Sheet 2: worms collected 2016 from dogs. Sheet 3: worms collected 2013 from humans. Sheet 4: worms collected 2013 from dogs. (XLSX) [file pntd.0005752.s002.xlsx]

## Sheet: human 2016
House hold	Host individual	HVR I	HVR IV	gender of worm	WGS
DC_16	DC44	II	A	male
DC_16	DC44	II	A	male
DC_16	DC44	II	A	male
DC_16	DC44	II	A	male
DC_16	DC44	II	A	male
DC_16	DC44	II	A	male
DC_16	DC44	III	A	male
DC_16	DC44	III	A	male
DC_16	DC44	III	A	male
DC_16	DC44	III	A	male
DC_16	DC44	III	A	male
DC_18	DC51	II	A	male	L20
DC_18	DC51	II	A	male
DC_18	DC51	II	A	male
DC_18	DC51	II	A	male
DC_18	DC51	II	A	male
DC_18	DC51	II	A	male
DC_18	DC51	II	A	male
DC_18	DC51	II	A	male
DC_18	DC51	II	A	male
DC_18	DC51	II	A	male
DC_18	DC51	II	A	male
DC_18	DC51	II	A	male
DC_22	DC62	II	A	male	L11
DC_22	DC62	II	A	male
DC_22	DC62	II	A	male
DC_22	DC62	II	A	male
DC_22	DC62	II	A	male
DC_22	DC62	II	A	male
DC_22	DC62	II	A	male
DC_22	DC62	II	A	male
DC_22	DC62	II	A	male
DC_22	DC62	II	A	male
DC_22	DC62	II	A	male
DC_22	DC62	II	A	male
DC_24	DC69	II	A	male
DC_24	DC69	II	A	male
DC_24	DC69	II	A	male
DC_24	DC69	II	A	male
DC_24	DC69	II	A	male
DC_24	DC69	II	A	male
DC_24	DC69	II	A	male
DC_24	DC69	II	A	male
DC_24	DC69	II	A	male
DC_24	DC69	III	A	male	L4
DC_24	DC69	III	A	male
DC_24	DC69	III	A	male
DC_24	DC70	II	A	male	L23
DC_24	DC70	II	A	male
DC_24	DC70	II	A	male
DC_24	DC70	II	A	male
DC_24	DC70	II	A	male
DC_24	DC70	II	A	male
DC_24	DC70	II	A	male
DC_24	DC70	II	A	male
DC_24	DC70	II	A	male
DC_24	DC70	II	A	male
DC_24	DC70	II	A	male
DC_26	DC79	II	A	male
DC_26	DC79	II	A	male
DC_26	DC79	II	A	male
DC_26	DC79	II	A	male
DC_26	DC79	II	A	male
DC_26	DC79	II	A	male
DC_26	DC79	II	A	male
DC_26	DC79	II	A	male
DC_26	DC79	II	A	male
DC_26	DC79	II	A	male
DC_26	DC79	II	A	male
DC_26	DC79	II	A	male
DC_33	DC108	III	A	male	L13
DC_33	DC108	III	A	male
DC_33	DC108	III	A	male
DC_33	DC108	III	A	male
DC_33	DC108	III	A	male
DC_33	DC108	III	A	male
DC_33	DC108	III	A	male
DC_33	DC108	III	A	male
DC_33	DC108	III	A	male
DC_33	DC108	III	A	male
DC_33	DC108	III	A	female
KP_6	KP19	II	A	male
KP_6	KP19	II	A	male
KP_6	KP19	II	A	male
KP_6	KP19	II	A	male
KP_6	KP19	II	A	male
KP_6	KP19	II	A	male
KP_6	KP19	II	A	male
KP_6	KP19	II	A	male
KP_6	KP19	II	A	male
KP_6	KP19	II	A	male
KP_8	KP30	II	A	male
KP_8	KP30	II	A	male
KP_8	KP30	II	A	male
KP_8	KP30	II	A	male
KP_8	KP30	II	A	male
KP_8	KP30	II	A	male
KP_8	KP30	II	A	male
KP_8	KP30	II	A	male
KP_8	KP30	II	A	male
KP_8	KP30	II	A	male
KP_8	KP30	III	A	male	L24
KP_8	KP30	III	A	male
KP_8	KP30	III	A	male
KP_8	KP30	III	A	male
KP_8	KP31	II	A	male
KP_8	KP31	II	A	male
KP_8	KP31	II	A	male
KP_8	KP31	II	A	male
KP_8	KP31	II	A	male
KP_8	KP31	II	A	male
KP_8	KP31	II	A	male
KP_8	KP31	II	A	male
KP_8	KP31	II	A	male
KP_8	KP31	II	A	male
KP_8	KP31	II	A	male
KP_8	KP31	II	A	male
KP_14	KP52	II	A	male
KP_14	KP52	II	A	male
KP_14	KP52	II	A	male
KP_14	KP52	II	A	male
KP_14	KP52	II	A	male
KP_14	KP52	II	A	male
KP_14	KP52	II	A	male
KP_14	KP52	II	A	male
KP_14	KP52	II	A	male
KP_14	KP52	II	A	male
KP_14	KP52	II	A	male
KP_14	KP52	II	A	male
KP_15	KP55	II	A	male	L3
KP_15	KP55	II	A	male
KP_15	KP55	II	A	male
KP_15	KP55	II	A	male
KP_15	KP55	II	A	male
KP_15	KP55	II	A	male
KP_15	KP55	II	A	male
KP_15	KP55	II	A	male
KP_15	KP55	II	A	male
KP_15	KP55	II	A	female
KP_15	KP55	II	A	female
KP_16	KP57	I	A	male	L10
KP_16	KP57	I	A	male	L19
KP_16	KP57	I	A	male	L26
KP_16	KP57	I	A	male
KP_16	KP57	I	A	male
KP_16	KP57	II	A	male
KP_16	KP57	II	A	male
KP_16	KP57	II	A	male
KP_16	KP57	II	A	male
KP_16	KP57	II	A	male
KP_16	KP57	II	A	male
KP_16	KP57	II	A	male
KP_16	KP57	II	A	male
KP_16	KP57	II	A	male
KP_16	KP57	II	A	male
KP_16	KP57	II	A	male
KP_16	KP57	II	A	male
KP_16	KP57	II	A	male
KP_16	KP57	II	A	male
KP_16	KP57	II	A	female
KP_16	KP57	II	A	female
KP_16	KP57	II	A	female
KP_16	KP57	II	A	female
KP_16	KP57	II	A	female
KP_16	KP57	II	A	female
KP_16	KP57	II	A	female
KP_16	KP57	II	A	female
KP_16	KP57	II	A	female
KP_16	KP57	II	A	female
KP_16	KP57	II	A	female
KP_16	KP57	II	A	female
KP_24	KP89	II	A	male	L12
KP_24	KP89	II	A	male
KP_24	KP89	II	A	male
KP_24	KP89	II	A	male
KP_24	KP89	II	A	male
KP_24	KP89	II	A	male
KP_24	KP89	II	A	female
KP_24	KP89	II	A	female
KP_24	KP89	II	A	female
KP_24	KP89	II	A	female

## Sheet: dog 2016
House hold	Host individual	HVR I	HVR IV	gender of worm	WGS
DC_16	DC44 D1	I	B	female
DC_16	DC44 D2	I	B	female
DC_18	DC51 D1	I	B	male
DC_22	DC62 D1	I	B	male	L14
DC_22	DC62 D1	I	B	male
DC_22	DC62 D1	I	B	male
DC_22	DC62 D1	I	B	male
DC_22	DC62 D1	V	B	male
DC_22	DC62 D1	V	B	male
DC_22	DC62 D1	V	B	male
DC_22	DC62 D1	V	B	male
DC_22	DC62 D1	V	B	male
DC_22	DC62 D1	V	B	male
DC_22	DC62 D1	V	B	male
DC_22	DC62 D1	V	B	male
DC_22	DC62 D1	V	B	male
DC_22	DC62 D1	V	B	male
DC_22	DC62 D1	V	B	male
DC_22	DC62 D1	V	B	male
DC_22	DC62 D1	V	B	male
DC_22	DC62 D1	IV	B	female
DC_22	DC62 D1	IV	B	male
DC_22	DC62 D1	IV	B	male
DC_22	DC62 D1	IV	B	male
DC_22	DC62 D1	IV	B	male
DC_24	DC69 D1	IV	B	male
DC_24	DC69 D2	IV	B	male
DC_24	DC69 D2	IV	B	male
DC_24	DC69 D2	IV	B	male
DC_24	DC69 D2	IV	B	male
DC_26	DC79 D1	V	B	male
DC_26	DC79 D1	V	B	male
DC_26	DC79 D1	V	B	male
DC_26	DC79 D1	V	B	male
DC_26	DC79 D2	I	A	male	L21
DC_26	DC79 D2	II	A	male	L18
DC_26	DC79 D2	II	A	male
DC_26	DC79 D2	II	A	male
DC_26	DC79 D2	V	B	male
DC_26	DC79 D2	IV	B	male
DC_26	DC79 D3	I	A	male	L16
DC_26	DC79 D3	I	A	male
DC_26	DC79 D3	I	A	male
DC_26	DC79 D3	I	A	male
DC_26	DC79 D3	I	A	male
DC_26	DC79 D3	I	A	male
DC_26	DC79 D3	II	A	male
DC_26	DC79 D3	II	A	male
DC_26	DC79 D3	II	A	male
DC_26	DC79 D3	II	A	male
DC_26	DC79 D3	II	A	male
DC_26	DC79 D3	II	A	male
DC_26	DC79 D3	II	A	male
DC_26	DC79 D3	II	A	male
DC_26	DC79 D3	II	A	male
DC_26	DC79 D4	II	A	male	L8
DC_26	DC79 D4	V	B	male
DC_26	DC79 D4	V	B	male
DC_26	DC79 D4	V	B	male
DC_28	DC86 D1	IV	B	male
DC_28	DC86 D2	V	B	male	L25
DC_28	DC86 D2	V	B	male
DC_28	DC86 D2	IV	B	male
DC_28	DC86 D2	IV	B	male
DC_28	DC86 D2	IV	B	male
DC_28	DC86 D2	IV	B	female
KP_6	KP19 D1	II	A	male
KP_8	KP30 D1	I	A	male	L7
KP_8	KP30 D1	II	A	male	L22
KP_8	KP30 D1	II	A	male
KP_8	KP30 D1	II	A	male
KP_8	KP30 D1	II	A	male
KP_8	KP30 D1	II	A	male
KP_8	KP30 D1	II	A	male
KP_8	KP30 D1	II	A	male
KP_8	KP30 D3	II	A	female
KP_8	KP30 D3	II	A	female
KP_8	KP30 D4	V	B	male
KP_8	KP30 D4	V	B	male
KP_8	KP30 D4	V	B	male
KP_8	KP30 D4	V	B	female
KP_8	KP30 D4	V	B	female
KP_8	KP30 D4	IV	B	female
KP_14	KP52 D1	V	B	male	L6
KP_14	KP52 D1	V	B	male
KP_14	KP52 D1	V	B	male
KP_14	KP52 D1	V	B	male
KP_14	KP52 D1	V	B	male
KP_14	KP52 D1	V	B	male
KP_14	KP52 D1	V	B	male
KP_14	KP52 D2	II	A	male	L17
KP_14	KP52 D2	I	B	male
KP_14	KP52 D2	V	B	male
KP_14	KP52 D2	V	B	male
KP_14	KP52 D2	V	B	male
KP_14	KP52 D2	V	B	male
KP_14	KP52 D2	IV	B	male
KP_14	KP52 D2	IV	B	male
KP_15	KP55 D1	I	B	male	L5
KP_15	KP55 D1	V	B	male
KP_15	KP55 D1	V	B	male
KP_15	KP55 D1	V	B	male
KP_15	KP55 D1	IV	B	male
KP_15	KP55 D1	IV	B	male
KP_15	KP55 D1	IV	B	male
KP_15	KP55 D1	IV	B	male
KP_15	KP55 D1	IV	B	male
KP_15	KP55 D1	IV	B	male
KP_15	KP55 D2	II	A	female
KP_15	KP55 D2	II	A	female
KP_15	KP55 D2	II	A	male
KP_15	KP55 D2	II	A	male
KP_15	KP55 D2	II	A	male
KP_15	KP55 D2	I	B	male
KP_15	KP55 D2	I	B	male
KP_15	KP55 D2	I	B	male
KP_15	KP55 D2	I	B	male
KP_15	KP55 D2	I	B	male
KP_15	KP55 D2	V	B	male	L15
KP_15	KP55 D2	V	B	male
KP_15	KP55 D2	V	B	male
KP_15	KP55 D2	V	B	male
KP_15	KP55 D2	IV	B	male
KP_15	KP55 D2	IV	B	male
KP_24	KP89 D1	II	A	male
KP_24	KP89 D1	II	A	male

## Sheet: human 2013
Household ID	Individual host ID	HVR1	HVR4	cox1
AS015	AS01502	II	A
AS015	AS01502	II	A
AS015	AS01502	II	A
AS015	AS01502	II	A	haplotype 4
AS015	AS01502	II	A
AS015	AS01502	II	A	haplotype 4
AS015	AS01502	II	A
AS042	AS04202	II	A
AS042	AS04202	II	A
AS042	AS04202	II	A
AS042	AS04202	II	A
AS050	AS05001	II	A
AS050	AS05001	II	A
AS050	AS05001	II	A
AS050	AS05001	II	A
AS050	AS05001	II	A
AS050	AS05001	II	A
AS050	AS05001	II	A
AS050	AS05001	II	A
AS059	AS05903	II	A
AS059	AS05903	II	A
AS059	AS05903	II	A
AS059	AS05903	II	A	haplotype 3
AS059	AS05903	II	A
AS059	AS05903	II	A
AS059	AS05903	II	A	haplotype 3
AS059	AS05903	II	A	haplotype 3
AS062	AS06203	I	A
AS062	AS06203	I	A
AS062	AS06207	II	A
AS062	AS06207	II	A
AS062	AS06207	II	A
AS062	AS06207	II	A
AS062	AS06207	II	A
AS062	AS06207	II	A
AS078	AS07801	II	A
AS078	AS07801	I	A
AS078	AS07801	I	A
AS078	AS07801	I	A
AS078	AS07801	I	A
AS078	AS07801	II	A
AS078	AS07801	I	A
AS003	AS00301	II	A
AS003	AS00301	II	A
AS006	AS00601	II	A
AS022	AS02201	II	A
AS022	AS02201	II	A
AS022	AS02201	II	A
AS022	AS02201	II	A
AS022	AS02201	II	A
AS022	AS02201	II	A
AS022	AS02201	II	A
AS022	AS02202	II	A
AS022	AS02202	II	A
AS022	AS02202	II	A
AS022	AS02202	II	A
AS022	AS02202	II	A	haplotype 3
AS022	AS02202	II	A	haplotype 3
AS022	AS02202	II	A	haplotype 3
AS033	AS03302	II	A
AS033	AS03302	II	A
AS049	AS04905	II	A
AS049	AS04905	II	A
AS049	AS04905	II	A
AS049	AS04905	II	A
AS049	AS04905	II	A
AS049	AS04905	II	A
AS049	AS04905	II	A
AS049	AS04905	II	A	haplotype 3
AS053	AS05301	II	A
AS053	AS05301	II	A
AS053	AS05301	II	A
AS053	AS05301	II	A
AS053	AS05301	II	A
AS053	AS05301	II	A
AS053	AS05301	II	A
AS085	AS08504	II	A
AS093	AS09304	II	A
AS093	AS09304	II	A
AS093	AS09304	II	A
AS097	AS09703	II	A
AS097	AS09703	II	A
AS097	AS09703	II	A
AS101	AS10101	II	A	haplotype 7
AS101	AS10101	II	A
AS101	AS10101	II	A
AS101	AS10101	II	A
AS101	AS10101	II	A
AS003	AS00301	II	A	haplotype 4
AS003	AS00301	II	A
AS003	AS00301	II	A
AS003	AS00301	II	A
AS003	AS00301	II	A
AS003	AS00301	II	A
AS003	AS00301	II	A
AS020	AS02004	II	A
AS020	AS02004	II	A	haplotype 1
AS020	AS02004	II	A
AS020	AS02004	II	A
AS020	AS02004	II	A	haplotype 6
AS020	AS02004	II	A	haplotype 6
AS020	AS02004	II	A	haplotype 6
AS049	AS04904	II	A	haplotype 1
AS049	As04904	II	A	haplotype 1
AS049	AS04904	II	A	haplotype 1
AS049	AS04904	II	A	haplotype 1
AS058	AS05802	II	A
AS058	AS05802	II	A	haplotype 3
AS058	AS05802	II	A	haplotype 3
AS058	AS05802	II	A
AS058	AS05802	II	A	haplotype 3
AS062	AS06202	I	A
AS062	AS06202	II	A
AS062	AS06202	II	A	haplotype 1
AS062	AS06202	I	A
AS062	AS06202	II	A
AS062	AS06206	II	A
AS062	AS06206	I	A
AS062	AS06206	II	A
AS062	AS06206	II	A	haplotype 1
AS062	AS06206	II	A
AS062	AS06206	II	A
AS062	AS06206	II	A
AS062	AS06206	I	A
AS062	AS06206	I	A
AS062	AS06206	II	A
AS062	AS06206	I	A
AS062	AS06206	II	A	haplotype 1
AS062	AS06206	II	A
AS062	AS06206	II	A
AS062	AS06206	II	A
AS062	AS06206	II	A	haplotype 1
AS062	AS06206	I	A
AS062	AS06206	II	A	haplotype 1
AS062	AS06207	II	A	haplotype 1
AS062	AS06207	II	A	haplotype 1
AS062	AS06207	II	A	haplotype 1
AS062	AS06207	II	A	haplotype 1
AS062	AS06207	II	A	haplotype 1
AS062	AS06207	II	A	haplotype 1
AS068	AS06805	II	A
AS068	AS06805	II	A	haplotype 3
AS068	AS06805	II	A	haplotype 3
AS068	AS06805	II	A
AS068	AS06805	II	A	haplotype 3
AS068	AS06805	II	A
AS068	AS06805	II	A	haplotype 3
AS076	AS07601	II	A
AS076	AS07601	II	A
AS076	AS07601	II	A
AS076	AS07601	II	A
AS076	AS07601	II	A
AS076	AS07601	II	A
AS076	AS07604	II	A
AS076	AS07604	II	A	haplotype 2
AS076	AS07604	II	A	haplotype 5
AS076	AS06702	II	A
AS002	AS00202	II	A
AS020	AS02004	II	A
AS020	AS02008	II	A
AS020	AS02008	II	A
AS020	AS02008	II	A
AS020	AS02008	II	A
AS020	AS02008	II	A
AS020	AS02008	II	A
AS031	AS03103	II	A	haplotype 2
AS031	AS03103	II	A
AS031	AS03103	II	A	haplotype 2
AS031	AS03103	II	A	haplotype 2
AS042	AS04202	II	A
AS042	AS04202	II	A
AS042	AS04202	II	A	haplotype 7
AS042	AS04202	II	A	haplotype 7
AS042	AS04202	II	A
AS042	AS04202	II	A	haplotype 7
AS042	AS04202	II	A
AS042	AS04202	II	A
AS048	AS04802	III	A	haplotype 3
AS048	AS04802	III	A	haplotype 3
AS048	AS04802	III	A	haplotype 3
AS053	AS05302	II	A	haplotype 1
AS053	AS05302	I	A
AS053	AS05302	II	A
AS053	AS05302	I	A	haplotype 1
AS053	AS05302	II	A
AS053	AS05302	I	A	haplotype 1
AS053	AS05302	II	A
AS061	AS06104	I	A
AS061	AS06104	I	A
AS061	AS06104	I	A
AS061	AS06104	II	A
AS068	AS06806	II	A
AS068	AS06806	II	A
AS068	AS06806	II	A
AS068	AS06806	II	A
AS074	AS07401	II	A
AS074	AS07403	II	A
AS074	AS07403	II	A
AS074	AS07403	II	A
AS074	AS07403	II	A
AS074	AS07403	II	A
AS076	AS07603	II	A
AS076	AS07603	I	A	haplotype 5
AS076	AS07603	II	A
AS076	AS07603	II	A
AS076	AS07603	I	A
AS102	AS10202	II	A	haplotype 6
AS102	AS10202	II	A	haplotype 6
AS102	AS10202	II	A	haplotype 6
AS102	AS10202	II	A
AS102	AS10202	II	A	haplotype 6
AS102	AS10202	II	A
AS102	AS10202	II	A	haplotype 6
AS084	AS08404	II	A
AS012	AS01203	II	A
AS012	AS01203	II	A
AS012	AS01203	I	A
AS012	AS01203	II	A
AS012	AS01203	II	A
AS014	AS01401	II	A
AS014	AS01401	II	A
AS014	AS01401	II	A
AS014	AS01401	II	A
AS023	AS02303	II	A
AS023	AS02303	II	A
AS023	AS02303	II	A
AS033	AS03303	II	A
AS033	AS03303	II	A
AS033	AS03303	II	A
AS033	AS03303	II	A
AS033	AS03303	II	A
AS033	AS03303	II	A
AS033	AS03303	II	A
AS033	AS03304	II	A
AS033	AS03304	II	A
AS033	AS03304	II	A
AS036	AS03602	II	A
AS036	AS03602	II	A
AS036	AS03602	II	A
AS045	AS04501	II	A
AS045	AS04501	II	A
AS045	AS04501	II	A
AS045	AS04501	II	A
AS045	AS04501	II	A
AS045	AS04501	II	A
AS045	AS04501	II	A
AS045	AS04501	II	A
AS045	AS04501	II	A
AS068	AS06805	II	A
AS068	AS06505	II	A
AS068	AS06805	II	A
AS068	AS06805	II	A
AS071	AS07102	II	A
AS071	AS07102	II	A
AS074	AS07401	II	A
AS074	AS07401	II	A
AS093	AS09304	II	A
AS093	AS09304	II	A
AS093	AS09304	III	A
AS093	AS09304	II	A
AS093	AS09304	II	A
CL001	CL00102	II	A
CL001	CL00102	II	A
CL001	CL00102	II	A
CL001	CL00102	II	A
CL001	CL00102	II	A
CL001	CL00102	II	A
CL001	CL00102	II	A
CL002	CL00203	II	A
CL002	CL00203	II	A
CL002	CL00203	II	A
CL002	CL00203	II	A
CL002	CL00203	II	A
CL005	CL00503	II	A
CL005	CL00503	II	A
CL005	CL00503	II	A
CL005	CL00503	II	A
CL005	CL00503	II	A
CL005	CL00503	II	A
CL005	CL00505	II	A
CL005	CL00505	II	A
CL005	CL00505	II	A
CL005	CL00505	II	A
CL005	CL00505	II	A
CL009	CL00903	III	A
CL009	CL00903	III	A
CL009	CL00903	III	A
CL009	CL00903	III	A
CL009	CL00903	III	A
CL009	CL00903	III	A
CL009	CL00903	III	A
CL009	CL00903	III	A
CL014	CL01404	II	A
CL014	CL01404	II	A
CLO15	CL01501	II	A
CLO15	CL01502	II	A
CLO15	CL01502	II	A
CL016	CL01604	II	A
CL016	CL01604	II	A
CL016	CL01604	II	A
CL016	CL01604	II	A
CL016	CL01604	II	A
CL016	CL01605	II	A
CL016	CL01605	II	A
CL016	CL01605	II	A
CL016	CL01605	II	A
CL019	CL01901	III	A
CL019	CL01901	II	A
CL019	CL01901	II	A
CL019	CL01901	II	A
CL019	CL01901	II	A
CL019	CL01901	III	A
CL020	CL02001	II	A
CL020	CL02001	II	A
CL010	CL01002	II	A
CL007	CL00702	II	A
CL007	CL00702	II	A
CL015	CL01502	II	A
CL015	CL01507	II	A
CL015	CL01507	II	A
CL015	CL01507	II	A
CL015	CL01507	II	A
CLO16	CL01601	II	A
CLO16	CL01601	II	A
CL019	CL01904	II	A
CL019	CL01904	I	A
CL019	CL01904	I	A
CL019	CL01904	I	A
CL019	CL01904	I	A
CL019	CL01904	I	A
CL021	CL02101	II	A
CL021	CL02101	II	A
CL021	CL02101	II	A
CL021	CL02101	II	A
CL021	CL02101	II	A
CL021	CL02101	II	A
CL021	CL02101	II	A
CL021	CL02104	II	A
CL021	CL02104	II	A
CL022	CL02201	II	A

## Sheet: dog 2013
Household ID	Individual host ID	HVR1	HVR4	cox1
AS001	AS001D1	I	B
AS010	AS010D1	I	B	haplotype 9
AS010	AS010D1	V	B
AS012	AS012D1	II	A	haplotype 3
AS012	AS012D1	II	A	haplotype 2
AS012	AS012D1	I	B
AS012	AS012D1	II	A	haplotype 3
AS014	AS014D2	I	A
AS014	AS014D2	I	A
AS014	AS014D3	V	B	haplotype 14
AS014	AS014D3	I	B	haplotype 12
AS023	AS023D1	V	B	haplotype 15
AS023	AS023D1	V	B	haplotype 16
AS023	AS023D1	V	B	haplotype 15
AS023	AS023D1	V	B	haplotype 15
AS023	AS023D1	V	B	haplotype 16
AS035	AS035D2	V	B	haplotype 10
AS035	AS035D2	I	B	haplotype 10
AS035	AS035D2	I	B
AS053	AS053D1	I	B
AS061	AS061D1	I	A
AS061	AS061D1	IV	B
AS061	AS061D1	V	B
AS061	AS061D1	V	B
AS068	AS068D1	V	B
AS074	AS074D2	I	A	haplotype 3
AS077	AS077D1	V	B
AS081	AS081D1	I	B	haplotype 17
AS081	AS081D1	I	B
AS081	AS081D1	V	B
AS081	AS081D1	V	B	haplotype 13
AS081	AS081D1	IV	B	haplotype 13
AS084	AS084D1	V	B
AS086	AS086D3	II	A
AS086	AS086D3	IV	B
AS087	AS087D3	V	B
AS087	AS087D3	V	B
AS087	AS087D3	V	B
AS087	AS087D3	I	B
AS088	AS088D1	IV	B
AS088	AS088D1	I	B
AS088	AS088D1	IV	B
AS088	AS088D1	V	B
AS088	AS088D1	V	B
AS088	AS088D2	V	B
AS088	AS088D2	I	B
AS088	AS088D2	I	B
AS088	AS088D2	V	B
AS088	AS088D2	V	B
AS088	AS088D2	V	B
AS088	AS088D2	V	B
AS095	AS095D1	I	B
AS095	AS095D1	I	B
AS095	AS095D1	I	B
AS095	AS095D2	V	B
AS095	AS095D2	V	B
AS095	AS095D2	IV	B
AS095	AS095D2	IV	B
AS095	AS095D2	I	B
AS095	AS095D2	I	B
AS095	AS095D2	V	B
AS101	AS101D3	V	B	haplotype 8
AS101	AS101D3	IV	B
AS101	AS101D3	V	B
AS101	AS101D3	V	B
AS101	AS101D3	V	B
AS101	AS101D3	V	B
AS101	AS101D3	V	B	haplotype 8
AS104	AS104D1	IV	B
AS104	AS104D1	I	B	haplotype 11
AS104	AS104D1	IV	B
AS104	AS104D1	IV	B
AS104	AS104D1	V	B	haplotype 11
AS104	AS104D1	I	B
AS104	AS104D1	V	B
AS104	AS104D2	V	B
CL003	CL003D2	I	A
CL003	CL003D2	V	B
CL003	CL003D2	V	B
CL005	CL005D1	V	B
CL005	CL005D1	V	B
CL005	CL005D1	V	B
CL005	CL005D1	IV	B
CL005	CL005D1	IV	B
CL005	CL005D1	I	B
CL009	CL009D1	I	B
CL009	CL009D1	V	B
CL009	CL009D1	I	B
CL009	CL009D1	I	B
CL009	CL009D1	V	B
CL014	CL014D2	II	A
CL014	CL014D2	II	A
CL016	CL016D1	V	B
CL016	CL016D1	I	B
CL016	CL016D1	I	B
CL018	CL018D1	I	B
